# Supplementary material for: Real-World Assessment of Weight Change in African American Females and Hispanics with HIV-1 After Initiating Integrase Strand-Transfer Inhibitors or Protease Inhibitors
Source: J Health Econ Outcomes Res. 2022 Jan 3;9(1):1–10. doi: 10.36469/001c.30184 (PMC8723886; doi:10.36469/001c.30184)
Supplement: Appendices: Code Lists [file jheor_2022_9_1_30184_78355.xlsx]

## Sheet: Appendix 1
	ARV Regimen	Drug Subclass	MTR/STR	FDC	TAF	TAF dose (mg)	Trade Name	Generic Name	GPI	HCPCS	Approval Date
	PI-based regimen1	PI	MTR	No	No		Reyataz	Atazanavir (ATV)	12104515%		2003-06-20
		PI	MTR	No	No		Prezista	Darunavir (DRV)	12104520%		2006-06-23
		PI/PE	MTR	No	No		Prezcobix	Darunavir/Cobicistat	12109902270320		2015-01-29
		PI/PE/NRTI/TAF	STR	Yes	Yes	10	Symtuza	Darunavir/Cobicistat/Emtricitabine/Tenofovir AF	12109904200320		2018-07-17
	INI-based regimen2	INI	MTR	No	No		Tivicay	Dolutegravir (DTG)	12103015%		2013-08-12
		INI	MTR	No	No		Isentress	Raltegravir	12103060%		2007-10-12
		INI	MTR	No	No		Vitekta	Elvitegravir (EVG)§	1210302000%		2014-09-24
		INI/NRTI/NRTI	STR	Yes	No		Triumeq	Dolutegravir/Abacavir/Lamivudine	12109903150320		2014-08-22
		INI/NNRTI	STR	Yes	No		Juluca	Dolutegravir/Rilpivirine	12109902280320		2017-11-21
		INI/PE/NRTI/NRTI	STR	Yes	No		Stribild	Elvitegravir/Cobicistat/Emtricitabine/Tenofovir DF	1210990430%		2012-08-27
		INI/NRTI/TAF	STR	Yes	Yes	25	Biktarvy	Bictegravir (BIC)/Emtricitabine/ Tenoforvir AF	12109903240330		2018-02-07
		INI/PE/NRTI/TAF	STR	Yes	Yes	10	Genvoya	Elvitegravir/Cobicistat/Emtricitabine/Tenofovir AF	1210990429%		2015-11-05
		INI/PE/NRTI/TAF	STR	Yes	No		Dovato	Dolutegravir/Lamivudine	12109902260320		2019-04-08
	NRTI-based Regimen	NRTI/TAF	STR	Yes	Yes	25	Descovy	Emtricitabine/Tenofovir AF	12109902290320		2016-04-04
		TAF	MTR	No	Yes	25	Vemlidy	Tenofovir alafenamide (TAF)	12352083200320		2016-11-10
		NRTI	MTR	No	No		Ziagen	Abacavir (ABC)	12105005%		1998-12-17
		NRTI	MTR	No	No		Emtriva	Emtricitabine (FTC)	12106030%		2003-07-02
		NRTI	MTR	No	No		Epivir	Lamivudine (3TC)	12106060%		1995-11-17
		NRTI	MTR	No	No		Viread	Tenofovir DF (TDF)	12108570%		2001-10-26
		NRTI/NRTI	STR	Yes	No		Epzicom	Abacavir/Lamivudine	1210990220%		2004-08-02
		NRTI/NRTI	STR	Yes	No		Truvada	Emtricitabine/Tenofovir DF	1210990230%		2004-08-02
		NRTI/NRTI	STR	Yes	No		Cimduo	Lamivudine/Tenovofir DF	12109902470330		2018-02-28
	NNRTIs-based Regimen	NRTI/NNRTI/TAF	STR	Yes	Yes	25	Odefsey	Emtricitabine/Rilpivirine/Tenofovir AF	12109903390320		2016-03-01
		NNRTI	MTR	No	No		Pifeltro	Doravirine (DTG)	12109025000320		2018-08-30
		NNRTI	MTR	No	No		Sustiva	Efavirenz (EFV)	12109030%		1998-09-17
		NNRTI	MTR	No	No		Intelence	Etravirine	12109035%		2008-01-18
		NNRTI	MTR	No	No		Edurant	Rilpivirine	12109080100320		2011-05-20
		NNRTI/NRTI/NRTI	STR	Yes	No		Atripla	Efavirenz/Emtricitabine/Tenofovir DF	1210990330%		2006-07-12
		NNRTI/NRTI/NRTI	STR	Yes	No		Symfi, Symfi Lo	Efavirenz/Lamivudine/Tenofovir DF	12109903330340		2018-02-05
		NRTI/NNRTI/NRTI	STR	Yes	No		Complera	Emtricitabine/Rilpivirine/Tenofovir DF	1210990340%		2011-08-10
		NNRTI/NRTI/NRTI	STR	Yes	No		Delstrigo	Doravirine/Lamivudine/Tenovofir DF	12109903270320		2018-08-30
	Others Regimen	Fusion inhibitor	MTR		No		Fuzeon	Enfuvirtide	12102530%	J1324	2003-03-13
		CCR5 Antagonist	MTR		No		Selzentry	Maraviroc	12102060%		2007-08-06
		PE	MTR		No		Tybost	Cobicistat	12109530000320		2014-09-24
		PE	MTR		No		Norvir	Ritonavir*	12104560%		1996-03-01
		Post-Attachment Inhibitors	MTR		No		Trogarzo	Ibalizaumab-uiky	12102240302020		2018-03-06
					No
	Abbreviations: PI: Protease inhibitor; INI: Integrase inhibitor; TAF: Tenofovir alafenamide; NRTI: Nucleoside reverse transcriptase inhibitor; NNRTI: Non-nucleoside reverse transcriptase inhibitors (NNRTIs); PE: Pharmacokinetic enhancer; FDC: Fixed-dose combination;
	Source: https://aidsinfo.nih.gov/understanding-hiv-aids/fact-sheets/21/58/fda-approved-hiv-medicines/
	Notes:
	1 PI-based regimen: It can be STR with PI as one of the components, or MTR containing at least 1 PI
	2 INI-based regimen: It can be STR with INI as one of the components, or MTR containing at leat 1 INI
	* Although ritonavir is a PI, it is generally used as a pharmacokinetic enhancer as recommended in the Guidelines for the Use of Antiretroviral Agents in Adults and Adolescents Living with HIV and the Guidelines for the Use of Antiretroviral Agents in Pediatric HIV Infection.
	** Drugs are no longer avaiable and/or recommended for use in the US by the HHS HIV/AIDS medical practice guidelines. There drugs may still be used in fixed-dose combination formulations
	§ Vitekta (standalone elvitegravir) was voluntarily withdrawn from market by Gilead in February 2017 due to low use (<50 patients in US)

## Sheet: Appendix 2
	Diagnosis	ICD-9 Dx	ICD-10 Dx
	Inclusion Criteria
	HIV-1	042.%, 795.71, V08.%	B20.%, R75.%, Z21.%
	Exclusion Criteria
	HIV-2	079.53	B97.35%
	Liver disease	070.22, 070.23, 070.32, 070.33, 070.44, 070.54, 456.0, 456.1, 456.20, 456.21, 571.0, 571.2, 571.3, 571.40-571.49, 571.5, 571.6, 571.8, 571.9, 572.3, 572.8, 573.5, V42.7	B18.0-B18.2, I85%, K70.0, K70.2, K70.3%, K70.4%, K70.9, K72.1%, K72.9%, K73%, K74.0, K74.1, K74.2-K74.69, K75.4, K75.81, K76.0, K76.6, K76.89, K76.9, Z94.4
	Liver cirrhosis	571.2, 571.5, 571.6	K74.0, K74.2-K74.69
	Hepatitis	070%	B15%-B19%
	Chronic renal insufficiency	403.01, 403.11, 403.91, 404.02, 404.03, 404.12, 404.13, 404.92, 404.93, 585.3, 585.4, 585.5, 585.6, 585.9, 586, V42.0, V45.1%, V56%	I12.0, I13.11, I13.2, N18.3-N18.9, N19, Z49%, Z91.15, Z94.0, Z99.2

## Sheet: Appendix 3
	Condition	ICD-9-CM Codes	ICD-10 Codes	CPT Code
	Pregnancy	V22.%-V24.%, V27.%, V28.%, V30%-V39%, 640.%-677.%, 760.%-763.%	Z34.%-Z39.%, O%, P00.%-P03.%	59000-59899

## Sheet: Appendix 4
	Disease of Interest	ICD-9-CM Codes	ICD-10 Codes
	Pre-Diabetes	790.29	R73.03
	Type 2 Diabetes	250.% (fifth digit with 0 or 2 only)	E11.%
	Myocardial infarction	410.%, 412.%	I21.%, I22.%, I25.2%
	Peripheral vascular disease	440.2%, 440.3%, 440.4%, 440.8%, 440.9%, 443.22, 443.81, 443.89, 443.9, 444.22, 444.81, 445.02	E08.5%, E10.5%, E11.5%, E13.5%, I70.2%, I70.3%, I70.4%, I70.5%, I70.6%, I70.7%, I70.8%, I70.9%, I73.89, I73.9%, I79.8%, I74.3%, I74.5%, I75.029
	Congestive heart failure	402.01, 402.11, 402.91, 404.91, 404.93, 391.8%, 398.91, 392.0%, 428.%	I01.8%, I09.81, I02.0%, I50.%
	Hypertension	401.% - 405.%	I10.% - I16.%
	Hyperlipidemia	272.0%, 272.1%, 272.2%, 272.3%, 272.4%	E78.0%, E78.1%, E78.2%, E78.3%, E78.4%, E78.5%
	Obesity	278.00, 278.01, 278.03, V85.3%, V85.4%	E66.0%-E66.2%, E66.8%, E66.9%, Z68.3%, Z68.4%
	Nonalcoholic steatohepatitis (NASH)/non-alcoholic fatty liver	571.8% (use this only before 10/1/2015)	K75.81 (NASH), K76.0 (non-alcoholic fatty liver)
	AIDS	042.%	B20.%
	Cancer	140.% – 172.%, 174.% – 195.8%, 200.% – 208.%	C00.%–C26.%, C30.%–C34.%, C37.%–C41.%, C43.%, C45.%–C58.%, C60.%–C76.%, C81.%–C85.%, C88.%, C90.%

## Sheet: Appendix 5
	Codes	GPI	HCPCS
	Diabetes Therapies
	Insulin	2710%, 279910%	J1815, J1817, E0784, S5550-S5571, G9147, S9353,
	Thiazolidinediones	2760%, 279940%, 279978%, 279980%
	Sulfonylureas	2720%, 279970%, 279978%
	Biguanides/Meglitinides	2725%, 279925%, 279960%, 279970%, 279980%, 279988%, 279990%, 2728%, 279950%
	DPP-4 inhibitors	2755%, 279925%, 279930%, 279940%, 279965%
	GLP-1 Receptor Agonists	2717%, 279910%
	Alpha-Glucosidase inhibitors	27.5
	Psychiatric/Neurologic Therapies
	Tricyclic antidepressants	58.2
	Selective Serotonin Reuptake Inhibitors	58.16
	Antipsychotics	5907%, 5910%, 5915%, 5916%, 5920%, 5925%, 5930%, 5940%, 5950%
	Antiseizure/Anticonvulsants (valproic acid, carbamazepine, gabapentin, topiramate, zonisamide, lamotrigine)	72500010%, 72500020%, 72500030%, 72600020%, 72600030%, 72600075%, 72600090%, 72600040%
	Others (bupropion, nefazodone, lithium, mirtazapine)	58300040%, 58120050%, 59500010%, 58030050%
	Steroid Hormones	22%, 8915%	J0702, J7624, J7622, J7633, J7627, J7634, J7626, J8540, J1094, J1100, J7312, J7637, J7638, J1700, J1710, J1720, J1020, J1030, J1040, J2920, J2930, J7509, J2650, J7510, J7506, J7512, J3300, J3301, J3302, J3303, J7683, J7684
	Hormone therapy/contraception (estrogen, testosterone, progesterone, tesamorelin)	2400%, 2499%, 231000%, 260000%, 30150085%
	Appetite Stimulants/Suppressants (phentermine, topiramate, methylphenidate, amphetamine/dextroamphetamine, megestrol, oxandrolone, dronabinol)	61200070%, 72600075%, 61400020%, 61109902%, 21404020%, 23200040%, 50300030%
	Anti-hypertensives	0.36	J0210, J2760, J0360, S0139, J1730, J2670

## Sheet: Appendix 6
	Comorbidities	ICD-9-CM Codes*	ICD-10-CM Codes*	Quan 2010 Weight**
	Myocardial infarction	410.%, 412.%	I21.%, I22.%, I25.2%	0
	Congestive heart failure	398.91, 402.01, 402.11, 402.91, 404.01, 404.03, 404.11, 404.13, 404.91, 404.93, 425.4%-425.9%, 428.%	I09.9%, I11.0%, I13.0%, I13.2%, I25.5%, I42.0%, I42.5%–I42.9%, I43.%, I50.%, P29.0%	2
	Peripheral vascular disease	093.0%, 437.3%, 440.%, 441.%, 443.1%-443.9%, 447.1% 557.1%, 557.9%, V43.4%	I70.%, I71.%, I73.1%, I73.8%, I73.9%, I77.1%, I79.0%, I79.2%, K55.1%, K55.8%, K55.9%, Z95.8%, Z95.9%	0
	Cerebrovascular disease	362.34, 430.% – 438.%	G45.%, G46.%, H34.0%, I60.%–I69.%	0
	Dementia	290.%, 294.1%, 331.2%	F00.%–F03.%, F05.1, G30.%, G31.1%	2
	Chronic Pulmonary Disease	416.8%, 416.9%, 490.%-505.%, 506.4%, 508.1%, 508.8%	I27.8%, I27.9%, J40.%–J47.%, J60.%–J67.%, J68.4%, J70.1%, J70.3%	1
	Connective tissue/rheumatic disease	446.5%, 710.0% – 710.4%, 714.0% – 714.2%, 714.8%, 725.%	M05.%, M06.%, M31.5%, M32.%–M34.%, M35.1%, M35.3%, M36.0%	1
	Peptic ulcer disease	531.% – 534.%	K25.%–K28.%	0
	Mild liver disease:	070.22, 070.23, 070.32, 070.33, 070.44, 070.54, 070.6%, 070.9%, 570.%, 571.%, 573.3%, 573.4%, 573.8%, 573.9%, V42.7%	B18.%, K70.0%–K70.3%, K70.9%, K71.3%–K71.5%, K71.7%, K73.%, K74.%, K76.0%, K76.2%–K76.4%, K76.8%, K76.9%, Z94.4%	2
	Diabetes without chronic complications/mild to moderate	250.0% – 250.3%; 250.8%, 250.9%	E10.0%, E10.1%, E10.6%, E10.8%, E10.9%, E11.0%, E11.1%, E11.6%, E11.8%, E11.9%, E12.0%, E12.1%, E12.6%, E12.8%, E12.9%, E13.0%, E13.1%, E13.6%, E13.8%, E13.9%, E14.0%, E14.1%, E14.6%, E14.8%, E14.9%	0
	Paraplegia and hemiplegia	334.1%, 342.%, 343.%, 344.0%-344.6%, 344.9%	G04.1%, G11.4%, G80.1%, G80.2%, G81.%, G82.%, G83.0%–G83.4%, G83.9%	2
	Renal disease	403.01, 403.11, 403.91, 404.02, 404.03, 404.12, 404.13, 404.92, 404.93, 582.0% – 583.7%, 585.%, 586.%, 588.0%, V42.0%, V45.1%, V56.%	I12.0%, I13.1%, N03.2%–N03.7%, N05.2%–N05.7%, N18.%, N19.%, N25.0%, Z49.0%–Z49.2%, Z94.0%, Z99.2%	1
	Diabetes with chronic complications	250.4% – 250.7%	E10.2%–E10.5%, E10.7%, E11.2%–E11.5%, E11.7%, E12.2%–E12.5%, E12.7%, E13.2%–E13.5%, E13.7%, E14.2%–E14.5%, E14.7%	1
	Any malignancy, including lymphoma and leukemia, except malignant neoplasm of skin	140.% – 172.%, 174.% – 195.8%, 200.% – 208.%, 238.6%	C00.%–C26.%, C30.%–C34.%, C37.%–C41.%, C43.%, C45.%–C58.%, C60.%–C76.%, C81.%–C85.%, C88.%, C90.%–C97.%	2
	Moderate or severe liver disease	456.0%-456.2%, 572.2%-572.8%	I85.0%, I85.9%, I86.4%, I98.2%, K70.4%, K71.1%, K72.1%, K72.9%, K76.5%, K76.6%, K76.7%	4
	Metastatic solid tumor	196.% – 199.%	C77.%–C80.%	6
	AIDS/HIV	042.%, 043.%, 044.%	B20.%–B22.%, B24.%	4
	The table above outlines the updated QCI index (Quan et al 2011). To quantify comorbidity, the QCI score is computed by adding the weights that are assigned to the specific diagnoses. Each diagnosis is only counted once. The minimum possible score is 0 and the maximum possible score is 24.
	References:
	* Quan et al. Coding algorithms for defining comorbidities in ICD-9-CM and ICD-10 administrative data. Med Care. 2005 Nov;43(11):1130-9.
	** Quan et al. Updating and Validating the Charlson Comorbidity Index and Score for Risk Adjustment in Hospital Discharge Abstracts Using Data From six Countries. Am J Epidemiol. 2011. Mar 15;173(6):676-82

## Sheet: Appendix 7
	ARV Regimen	Drug Subclass	MTR/STR	Trade Name	Generic Name	GPI	HCPCS
	PI-based regimen1	PI	MTR	Reyataz	Atazanavir (ATV)	12104515%
		PI	MTR	Prezista	Darunavir (DRV)	12104520%
		PI	MTR	Lexiva	Fosamprenavir	12104525%
		PI	MTR	Norvir	Ritonavir*	12104560%
		PI	MTR	Invirase	Saquinavir	12104580%	S0140
		PI	MTR	Aptivus	Tipranavir	12104585%
		PI	MTR	Agenerase	Amprenavir**	12104510%
		PI	MTR	Crixivan	Indinavir**	12104530%
		PI	MTR	Viracept	Nelfinavir**	12104545%
		PI/PE	MTR	Evotaz	Atazanavir/Cobicistat	12109902220330
		PI/PE	MTR	Prezcobix	Darunavir/Cobicistat	12109902270320
		PI/PI	MTR	Kaletra	Lopinavir/Ritonavir	1210990255%
		PI/PE/NRTI/TAF	STR	Symtuza	Darunavir/Cobicistat/Emtricitabine/Tenofovir AF	12109904200320
	INI-based regimen2	INI	MTR	Tivicay	Dolutegravir (DTG)	12103015%
		INI	MTR	Isentress	Raltegravir	12103060%
		INI	MTR	Vitekta	Elvitegravir (EVG)§	1210302000%
		INI/NRTI/NRTI	STR	Triumeq	Dolutegravir/Abacavir/Lamivudine	12109903150320
		INI/NNRTI	STR	Juluca	Dolutegravir/Rilpivirine	12109902280320
		INI/PE/NRTI/NRTI	STR	Stribild	Elvitegravir/Cobicistat/Emtricitabine/Tenofovir DF	1210990430%
		INI/PE/NRTI/TAF	STR	Dovato	Dolutegravir/Lamivudine	12109902260320
		INI/NRTI/TAF	STR	Biktarvy	Bictegravir (BIC)/Emtricitabine/ Tenoforvir AF	12109903240330
		INI/PE/NRTI/TAF	STR	Genvoya	Elvitegravir/Cobicistat/Emtricitabine/Tenofovir AF	1210990429%
	TAF-based regimen3	TAF4	MTR	Vemlidy	Tenofovir alafenamide (TAF)	12352083200320
		NRTI/TAF	MTR	Descovy	Emtricitabine/Tenofovir AF	12109902290320
		INI/NRTI/TAF	STR	Biktarvy	Bictegravir/Emtricitabine/ Tenoforvir AF	12109903240330
		INI/PE/NRTI/TAF	STR	Genvoya	Elvitegravir/Cobicistat/Emtricitabine/Tenofovir AF	1210990429%
		NRTI/NNRTI/TAF	STR	Odefsey	Emtricitabine/Rilpivirine/Tenofovir AF	12109903390320
		PI/PE/NRTI/TAF	STR	Symtuza	Darunavir/Cobicistat/Emtricitabine/Tenofovir AF	12109904200320
	NRTI-based Regimen	NRTI	MTR	Ziagen	Abacavir (ABC)	12105005%
		NRTI	MTR	Emtriva	Emtricitabine (FTC)	12106030%
		NRTI	MTR	Epivir	Lamivudine (3TC)	12106060%
		NRTI	MTR	Viread	Tenofovir DF (TDF)	12108570%
		NRTI	MTR	Retrovir	Zidovudine (ZDV)	12108085%	J3485, S0104
		NRTI	MTR	Hivid	Zalcitabine**	12106085%
		NRTI	MTR	Zerit	Stavudine (d4T)**	12108070%
		NRTI	MTR	Videx	Didanosine (DDI)**	12105015%	S0137
		NRTI/NRTI	MTR (FDC)	Epzicom	Abacavir/Lamivudine	1210990220%
		NRTI/NRTI/NRTI	MTR (FDC)	Trizivir	Abacavir Sulfate/Lamivudine/Zidovudine	1210990320%
		NRTI/NRTI	MTR (FDC)	Truvada	Emtricitabine/Tenofovir DF	1210990230%
		NRTI/NRTI	MTR (FDC)	Cimduo	Lamivudine/Tenovofir DF	12109902470330
		NRTI/NRTI	MTR (FDC)	Combivir	Lamivudine/Zidovudine	1210990250%
	NNRTIs-based Regimen	NNRTI	MTR	Pifeltro	Doravirine (DTG) (approved on Aug 30, 2018)	12109025000320
		NNRTI	MTR	Sustiva	Efavirenz (EFV)	12109030%
		NNRTI	MTR	Intelence	Etravirine	12109035%
		NNRTI	MTR	Viramune	Nevirapine	12109050%
		NNRTI	MTR	Edurant	Rilpivirine	12109080100320
		NNRTI	MTR	Rescriptor	Delavirdine**	12109020%
		NNRTI/NRTI/NRTI	STR	Atripla	Efavirenz/Emtricitabine/Tenofovir DF	1210990330%
		NNRTI/NRTI/NRTI	STR	Symfi, Symfi Lo	Efavirenz/Lamivudine/Tenofovir DF	12109903330340
		NRTI/NNRTI/NRTI	STR	Complera	Emtricitabine/Rilpivirine/Tenofovir DF	1210990340%
		NNRTI/NRTI/NRTI	STR	Delstrigo	Doravirine/Lamivudine/Tenovofir DF (approved on Aug 30, 2018)	12109903270320
	Others Regimen	Fusion inhibitor	MTR	Fuzeon	Enfuvirtide	12102530%	J1324
		CCR5 Antagonist	MTR	Selzentry	Maraviroc	12102060%
		PE	MTR	Tybost	Cobicistat	12109530000320
		Post-Attachment Inhibitors	MTR	Trogarzo	Ibalizaumab-uiky (approved on March 6, 2018)	12102240302020
	Abbreviation: PI: Protease inhibitor; INI: Integrase inhibitor; TAF: Tenofovir alafenamide; NRTI: Nucleoside reverse transcriptase inhibitor; NNRTI: Non-nucleoside reverse transcriptase inhibitors (NNRTIs); PE: Pharmacokinetic enhancer; FDC: Fixed-dose combination;
	Source: https://aidsinfo.nih.gov/understanding-hiv-aids/fact-sheets/21/58/fda-approved-hiv-medicines/
